# Supplementary material for: Integrated Differential Expression Analysis and WGCNA Identify Hub Genes Underlying Cotton Plant Height Development
Source: Int J Mol Sci. 2026 May 30;27(11):4967. doi: 10.3390/ijms27114967 (PMC13257404; doi:10.3390/ijms27114967)
Supplement: Supplementary file 1 [file ijms-27-04967-s001.zip › Supplementary Table S1.xlsx]

## Sheet: qc_stat
Table S1. Summary of RNA-seq of the 48 tissues samples
Group	Sample	RawReads	RawBases	CleanReads	CleanBases	CleanRatio	Q20	Q30	GC	UniqueReads	Unique_Reads_Percent
GH07	H1_15_1	52929148	7939372200	52919126	7913010312	0.9998	0.9956	0.9826	0.436	47224002	0.892212
	H1_15_2	59428588	8914288200	59417946	8884116152	0.9998	0.9954	0.9815	0.4319	54931712	0.924331
	H1_15_3	60639534	9095930100	60628330	9053549048	0.9998	0.9963	0.9854	0.4319	55804124	0.92026
	H1_30_1	48793702	7319055300	48784728	7293810953	0.9998	0.9956	0.9824	0.4298	45963362	0.941994
	H1_30_2	70163586	10524537900	70150874	10482878766	0.9998	0.9962	0.9851	0.43	65811263	0.937969
	H1_30_3	64699650	9704947500	64686642	9667537014	0.9998	0.9962	0.9847	0.4367	60616308	0.936888
	H1_40_1	72235978	10835396700	72221908	10792105775	0.9998	0.9968	0.9872	0.4339	67650144	0.936516
	H1_40_2	67661048	10149157200	67648580	10112775060	0.9998	0.9957	0.9826	0.4302	63478785	0.938188
	H1_40_3	53110702	7966605300	53100832	7932027314	0.9998	0.996	0.9841	0.4321	49159085	0.925597
	H1_70_1	72342012	10851301800	72329300	10803993945	0.9998	0.9956	0.9824	0.4302	66489507	0.919099
	H1_70_2	63674594	9551189100	63663600	9519750851	0.9998	0.9954	0.9816	0.4313	58851056	0.924247
	H1_70_3	59816042	8972406300	59805926	8942566279	0.9998	0.9964	0.9856	0.4314	56248895	0.940365
	L1_15_1	65063928	9759589200	65052516	9721989264	0.9998	0.996	0.9841	0.4342	59499239	0.914474
	L1_15_2	59047798	8857169700	59036690	8831110362	0.9998	0.995	0.9798	0.4371	55019750	0.931783
	L1_15_3	62139240	9320886000	62128378	9296504840	0.9998	0.9952	0.9808	0.4308	53923659	0.867788
	L1_30_1	64256306	9638445900	64244740	9602991738	0.9998	0.9965	0.9862	0.4296	60502942	0.941588
	L1_30_2	60320050	9048007500	60306608	9007378034	0.9998	0.9966	0.9861	0.4427	56575390	0.93792
	L1_30_3	69773432	10466014800	69760696	10415126243	0.9998	0.9966	0.9864	0.4304	65325681	0.936254
	L1_40_1	73251396	10987709400	73237070	10935695284	0.9998	0.9961	0.9844	0.4371	68482247	0.934893
	L1_40_2	58450664	8767599600	58438918	8722533146	0.9998	0.9966	0.9869	0.4334	54021219	0.924219
	L1_40_3	57517966	8627694900	57501950	8593342938	0.9997	0.9958	0.9829	0.4298	53908812	0.937252
	L1_70_1	54006486	8100972900	53992240	8071626213	0.9997	0.9955	0.9818	0.4321	50590905	0.936756
	L1_70_2	53804272	8070640800	53789934	8041975605	0.9997	0.9954	0.9813	0.4341	49568513	0.921275
	L1_70_3	54783660	8217549000	54769514	8190643644	0.9997	0.996	0.9839	0.43	51529209	0.940594
2358B	H2_15_1	63636842	9545526300	63624778	9506642183	0.9998	0.9963	0.9854	0.4338	56216866	0.883401
	H2_15_2	79404044	11910606600	79389478	11833670732	0.9998	0.997	0.9883	0.436	72093933	0.907938
	H2_15_3	61828740	9274311000	61817122	9230694206	0.9998	0.9958	0.9833	0.4339	57284033	0.926495
	H2_30_1	73073972	10961095800	73060318	10917461757	0.9998	0.9964	0.9859	0.4313	68525340	0.937753
	H2_30_2	63461428	9519214200	63450846	9481114608	0.9998	0.9956	0.9825	0.4286	59797783	0.94227
	H2_30_3	61584740	9237711000	61573932	9204199550	0.9998	0.9957	0.9827	0.4276	58041198	0.942461
	H2_40_1	56374868	8456230200	56364210	8418066212	0.9998	0.9959	0.9836	0.4317	52329548	0.928242
	H2_40_2	64208618	9631292700	64196350	9598690106	0.9998	0.9959	0.9836	0.4333	59996562	0.9344
	H2_40_3	56314668	8447200200	56303662	8413356977	0.9998	0.9966	0.9865	0.4342	52426670	0.930959
	H2_70_1	63190264	9478539600	63179496	9435932452	0.9998	0.996	0.9841	0.4344	58209841	0.921184
	H2_70_2	50984768	7647715200	50975878	7614446565	0.9998	0.996	0.984	0.4344	47230905	0.926373
	H2_70_3	66301850	9945277500	66289662	9912072060	0.9998	0.9958	0.983	0.4382	61159793	0.922445
	L2_15_1	47675112	7151266800	47662392	7126346488	0.9997	0.9954	0.9815	0.4343	41256351	0.865365
	L2_15_2	37151318	5572697700	37141610	5553401305	0.9997	0.9955	0.9821	0.4362	33469756	0.900904
	L2_15_3	49995974	7499396100	49981684	7467406343	0.9997	0.996	0.9839	0.4405	45595993	0.911993
	L2_30_1	65038892	9755833800	65019166	9719951071	0.9997	0.9963	0.9852	0.4385	61097111	0.939393
	L2_30_2	62600068	9390010200	62582278	9347996913	0.9997	0.9968	0.9872	0.4346	58292912	0.931196
	L2_30_3	61159062	9173859300	61141242	9137016998	0.9997	0.9967	0.9867	0.434	57276709	0.93652
	L2_40_1	55841122	8376168300	55825306	8345753860	0.9997	0.9956	0.9823	0.4335	52101705	0.933035
	L2_40_2	45052016	6757802400	45039734	6733602982	0.9997	0.9964	0.9855	0.431	42393231	0.940984
	L2_40_3	56427600	8464140000	56412106	8432593480	0.9997	0.9961	0.9843	0.4316	52212790	0.925306
	L2_70_1	56129756	8419463400	56115544	8382260009	0.9997	0.9955	0.9822	0.4277	52008837	0.926582
	L2_70_2	58870758	8830613700	58855314	8791148908	0.9997	0.9962	0.9848	0.4313	54881462	0.932236
	L2_70_3	60382270	9057340500	60365638	9020027911	0.9997	0.9966	0.9865	0.4301	55757133	0.923402
