# Supplementary material for: Integrated Differential Expression Analysis and WGCNA Identify Hub Genes Underlying Cotton Plant Height Development
Source: Int J Mol Sci. 2026 May 30;27(11):4967. doi: 10.3390/ijms27114967 (PMC13257404; doi:10.3390/ijms27114967)
Supplement: Supplementary file 1 [file ijms-27-04967-s001.zip › Supplementary Table S2.xlsx]

## Sheet: Sheet1
Table S2 Primer sequence for qRT-PCR
Primer Name	F-primer (5'to3')	R-primer (5'to3')
GH_A06G0856	CATTCCCGGCGATCTACCAA	ACTTATCTCGTATGGTGCCCTC
GH_A08G0400	ACCAGGACTCGTATCTCGCT	GCAGCTCTTCTGGGAGTTCA
GH_A07G0769	AGAAGAGAACTGCAATGGTGGA	GTTTTGCATCTGGTGGCAGG
GH_A05G0091	TTGAGGATGATTCGGACGACG	CACTGCCTTGCTGGGTCATT
GH_D09G2364	ACCATATACGCCTTCACGACAG	CTTGCCTAAAAGTATGCCGCC
GH_D08G2154	CCTGAGATGCAACCATCCGT	TCCTGGACTTTTCTCTTTCTTCTCT
GH_D01G0779	GGCATGACCTGAGCTACGAG	TCCCGGCATTAACGAGGAAC
